# Supplementary material for: Positive Correlation between nNOS and Stress-Activated Bowel Motility Is Confirmed by In Vivo HiBiT System
Source: Cells. 2021 Apr 27;10(5):1028. doi: 10.3390/cells10051028 (PMC8145384; doi:10.3390/cells10051028)
Supplement: Supplementary file 1 [file cells-10-01028-s001.zip]

Archive with 1 entries (1 files):
- cells-1192617-SI.pdf
